# Supplementary material for: Wound Healing, Antioxidant, and Antiviral Properties of Bioactive Polysaccharides of Microalgae Strains Isolated from Greek Coastal Lagoons
Source: Mar Drugs. 2025 Feb 10;23(2):77. doi: 10.3390/md23020077 (PMC11857774; doi:10.3390/md23020077)
Supplement: Supplementary file 1 [file marinedrugs-23-00077-s001.zip]

Archive with 1 entries (1 files):
- marinedrugs-3425452-supplementary.pdf
